# Supplementary material for: CRISPRs provide broad and robust protection to oral microbial flora of gingival health against bacteriophage challenge
Source: Protein Cell. 2015 Jun 30;6(7):541–5. doi: 10.1007/s13238-015-0182-0 (PMC4491054; doi:10.1007/s13238-015-0182-0)
Supplement: Supplementary file 2 — Supplementary material 2 (XLSX 14 kb) [file 13238_2015_182_MOESM2_ESM.xlsx]

## Sheet: Sheet1
	PD1	PD2	PD3	PD4	PD5	PD6	PD7	PD8	PD9	PH1	PH2	PH3	PH4	PH5	PH6	PH7	PH8	PH9
Acidobacterium	0	0	0	0	251	0	96	222	50	0	0	0	0	0	0	0	0	0
Actinobacillus	606	2223	20	2232	0	216	2521	778	905	517	698	3196	0	3161	3332	1207	4047	3022
Aggregatibacter	0	7	0	26	0	4	5	0	0	0	0	433	957	0	0	9	1033	97
Bacteroides	0	0	0	0	0	0	0	17	0	0	0	0	0	0	0	0	29	61
Bibersteinia	0	0	9	286	0	90	341	128	201	0	0	16	0	0	0	0	488	629
Bifidobacterium	0	0	0	0	14	0	0	24	0	0	0	0	0	0	0	0	0	0
Campylobacter	0	0	0	31	122	6	196	0	63	0	0	18	0	0	0	0	49	0
Capnocytophaga	121	123	0	92	208	0	43	0	17	50	645	1007	0	813	0	825	1292	2003
Chlorobium	0	0	0	6	0	14	0	0	0	0	0	0	0	0	0	265	47	0
Chromobacterium	0	23	0	14	0	0	0	0	0	0	12	0	173	0	0	0	0	279
Clostridium	0	0	0	19	0	0	74	0	0	13	0	23	0	0	0	0	152	0
Coriobacterium	0	0	0	0	62	0	0	110	138	149	0	0	0	0	0	0	192	214
Corynebacterium	2256	8837	42	104	3	9023	9012	10569	10896	23971	54	24473	24268	27112	26775	28814	31869	34530
Dehalococcoides	0	26	11	3	0	0	624	0	5	879	2132	358	0	26	0	2186	2453	2912
Deinococcus	0	0	0	1065	0	0	0	0	0	0	0	0	0	0	0	0	0	0
Dickeya	0	0	0	0	0	74	0	0	28	0	0	0	0	0	0	0	0	0
Eggerthella	0	0	0	0	0	8	0	0	0	0	0	0	0	0	0	0	0	0
Erwinia	35	0	0	791	0	0	0	0	0	0	746	0	0	0	0	0	0	0
Eubacterium	28	0	0	0	0	0	0	0	0	0	0	0	0	0	0	0	0	0
Filifactor	0	0	6	0	90	4	0	0	0	0	0	0	0	0	0	0	14	0
Flavobacterium	0	0	0	0	0	0	0	0	9	0	0	0	0	0	0	0	0	0
Fusobacterium	0	10	15	0	86	111	7	70	119	48	0	120	0	158	0	0	0	524
Gardnerella	0	0	0	0	0	0	0	32	0	0	0	0	0	0	0	0	0	0
Gluconacetobacter	313	0	37	177	0	206	0	0	0	2316	246	12	82	0	0	0	47	298
Gordonia	0	0	0	0	0	0	0	30	0	0	0	0	0	11	0	0	0	0
Lactobacillus	0	0	0	0	196	0	3	0	0	0	0	0	0	268	0	0	0	0
Leptospira	25	0	0	0	96	0	12	63	34	0	0	0	0	0	0	0	0	0
Leptotrichia	0	38	0	0	0	0	0	0	0	96	0	11	0	8	0	0	18	127
Mannheimia	0	0	0	0	0	0	17	0	0	0	0	0	0	0	0	0	0	0
Methanococcus	0	0	0	0	0	0	0	0	0	0	0	0	0	0	0	0	10	0
Mycobacterium	120	65	0	5	304	0	0	0	0	4	0	0	0	0	0	0	78	0
Nitrosococcus	0	0	0	0	486	0	0	0	0	0	0	0	0	0	0	0	0	0
Nitrosomonas	0	0	0	0	9	13	0	0	0	0	0	0	0	0	0	0	0	0
Nocardiopsis	46	0	0	0	0	25	0	0	0	0	0	0	0	0	0	0	0	0
Oleispira	21	19	97	1559	1646	1910	2226	2522	2563	0	0	3297	0	0	0	0	3377	3807
Olsenella	0	38	0	0	0	0	0	0	0	0	0	0	0	0	0	0	0	0
Ostreococcus	0	0	0	0	70	0	0	0	0	0	0	0	0	0	0	0	0	0
Pasteurella	9	20	0	0	0	0	0	0	41	0	0	0	0	0	0	0	0	0
Pectobacterium	0	0	0	0	0	0	0	0	0	14	0	0	0	0	0	0	0	0
Porphyromonas	14	47	0	10	131	75	324	460	823	815	0	1615	0	837	916	0	985	1043
Prevotella	0	96	6	64	1159	448	33	952	2225	688	0	181	0	36	0	0	107	36
Propionibacterium	49	8	48	79	0	0	121	135	41	29	3251	1200	0	0	18	9	1673	709
Prosthecochloris	0	0	0	0	0	0	0	0	0	0	0	0	0	0	0	0	0	36
Pseudomonas	0	0	0	35	0	0	0	0	0	0	0	0	0	0	11	0	176	0
Psychroflexus	0	0	0	0	0	0	0	0	0	0	0	75	0	0	0	0	0	0
Ramlibacter	0	0	0	0	0	0	0	0	0	0	0	63	437	0	0	5	71	275
Rhodospirillum	0	0	0	0	796	41	0	0	63	0	0	113	0	0	0	0	131	167
Rickettsia	0	11	0	0	0	0	0	0	0	0	0	0	0	0	0	0	0	0
Riemerella	0	0	0	0	0	0	0	0	0	0	0	23	0	0	0	0	0	0
Roseburia	0	0	0	0	0	14	0	201	279	283	0	0	0	0	0	0	0	397
Rothia	0	0	0	0	0	0	0	12	0	0	0	0	0	0	11	21	0	46
Rubrivivax	0	0	0	0	0	0	8	0	0	86	0	0	0	0	0	0	0	0
Salinispora	0	0	0	0	119	0	0	46	0	0	0	0	0	0	0	50	0	0
Selenomonas	0	79	9	46	1772	24	0	92	1692	789	0	41	0	5	0	0	418	0
Sphaerochaeta	0	0	0	143	0	124	0	0	0	156	0	0	0	0	0	0	0	0
Spirochaeta	0	0	0	0	12	0	0	0	0	0	0	0	0	0	0	0	61	0
Streptococcus	347	323	331	157	57	5	8	691	681	463	73	1028	479	850	1350	896	534	745
Streptomyces	0	0	0	0	0	0	0	0	0	0	0	0	0	0	0	0	0	131
Syntrophobotulus	0	0	0	0	0	0	0	61	231	12	0	263	0	0	0	0	0	0
Tannerella	0	0	0	0	352	0	0	0	396	0	0	0	0	0	0	0	0	0
Taylorella	0	0	0	0	5	8	0	0	16	0	0	0	0	0	0	28	0	0
Theileria	0	3	0	0	0	0	0	0	0	0	0	0	0	0	0	0	0	0
Thermomonospora	1163	1481	1801	0	0	0	0	0	0	2017	0	205	0	2212	0	2256	0	2536
Thermotoga	0	0	0	0	0	19	110	0	0	0	0	0	0	0	0	0	0	0
Tistrella	0	0	0	0	0	0	0	0	0	8	0	0	0	0	0	0	0	65
Treponema	0	5	0	0	997	13	50	0	1136	62	0	1188	0	0	0	0	40	0
Veillonella	0	165	0	0	0	0	0	0	43	0	0	184	0	20	0	0	0	10
Yersinia	0	0	0	0	0	0	0	0	0	0	0	0	0	0	0	0	15	0
