# Supplementary material for: CRISPRs provide broad and robust protection to oral microbial flora of gingival health against bacteriophage challenge
Source: Protein Cell. 2015 Jun 30;6(7):541–5. doi: 10.1007/s13238-015-0182-0 (PMC4491054; doi:10.1007/s13238-015-0182-0)
Supplement: Supplementary file 3 — Supplementary material 3 (XLSX 56 kb) [file 13238_2015_182_MOESM3_ESM.xlsx]

## Sheet: sheet1
	PD1	PD2	PD3	PD4	PD5	PD6	PD7	PD8	PD9	PH1	PH2	PH3	PH4	PH5	PH6	PH7	PH8	PH9
Acholeplasma_phage_L2	0	0	0	0	0	0	0	0	3	26	37	40	43	43	43	43	43	43
Acholeplasma_phage_MV-L1	0	0	0	0	0	0	0	0	0	2	4	10	21	30	38	46	100	120
Actinomyces_phage_Av-1	1	14	72	78	89	95	101	145	162	537	669	727	811	910	1072	1193	1330	1456
Actinoplanes_phage_phiAsp2	3	70	79	133	191	222	271	342	396	1022	1224	1282	1329	1473	1727	1768	1903	2074
Aeromonas_phage_25	7	79	148	310	387	419	441	489	533	988	1063	1482	1893	1925	1946	1969	2016	2079
Aeromonas_phage_31	0	17	34	46	73	91	121	175	213	618	654	679	695	731	753	797	821	866
Aeromonas_phage_44RR2.8t	0	0	0	0	6	16	31	41	44	160	181	194	207	219	225	243	269	326
Aeromonas_phage_Aeh1	10	133	158	180	248	296	351	433	513	4045	5212	8327	9618	10700	11758	12795	12919	13047
Aeromonas_phage_phiO18P	0	0	0	4	17	30	31	70	76	286	323	330	334	340	347	351	352	377
Azospirillum_phage_Cd	20	31	36	59	145	161	173	218	226	480	526	544	562	632	648	667	709	779
Bacillus_phage_0305phi8-36	5	12	22	92	142	172	207	347	411	775	865	1196	1552	1934	2257	2579	2849	3109
Bacillus_phage_AP50	2	14	16	29	35	45	45	45	45	50	50	50	50	50	50	50	50	50
Bacillus_phage_B103	0	0	0	0	0	0	3	5	14	123	166	172	184	190	215	232	254	286
Bacillus_phage_Bam35c	0	0	0	0	0	0	0	0	0	18	18	18	18	18	18	18	18	18
Bacillus_phage_BCJA1c	0	0	2	4	18	25	44	51	102	405	473	494	510	564	593	614	655	690
Bacillus_phage_Fah	0	3	11	43	79	97	117	152	217	460	523	545	574	595	614	646	663	686
Bacillus_phage_GA-1	0	0	0	0	0	2	5	7	7	23	27	33	39	45	51	57	59	73
Bacillus_phage_GIL16c	0	0	0	0	0	0	0	0	0	46	60	61	62	64	66	68	86	110
Bacillus_phage_IEBH	4	4	4	4	11	18	25	50	66	96	101	121	150	158	169	177	312	345
Bacillus_phage_phi105	0	0	1	6	51	94	142	295	342	682	724	726	730	770	785	787	803	814
Bacillus_phage_phi29	0	0	0	0	0	0	0	0	0	7	23	29	30	57	75	75	77	80
Bacillus_phage_SPBc2	2	18	34	55	101	114	140	253	315	722	797	841	885	976	1082	1119	1201	1310
Bacillus_phage_SPO1	0	3	6	18	94	108	133	154	185	479	540	599	651	727	770	827	876	957
Bacillus_phage_SPP1	0	0	0	0	4	7	12	26	29	138	151	160	169	183	197	211	218	259
Bacillus_phage_TP21-L	0	0	0	0	2	9	15	20	45	208	233	236	239	252	255	257	261	286
Bacillus_phage_WBeta	0	0	0	0	0	1	6	8	8	8	8	8	8	9	10	14	14	17
Bacillus_prophage_phBC6A51	0	0	0	2	16	25	36	48	85	347	387	406	424	517	545	566	585	635
Bacillus_prophage_phBC6A52	0	4	10	17	22	30	40	47	67	202	219	234	249	260	271	289	309	319
Bacteriophage_Aaphi23	0	3	8	24	65	82	86	92	97	206	229	239	249	256	263	299	321	342
Bacteriophage_APSE-2	0	0	2	9	38	43	46	46	46	66	93	94	95	98	101	108	120	164
Bacteriophage_PSA	10	33	56	62	83	99	118	139	160	444	493	516	531	542	553	564	588	641
Bacteroides_phage_B40-8	0	0	0	2	12	27	34	129	152	232	262	271	280	306	313	333	391	413
Bdellovibrio_phage_phiMH2K	0	0	0	0	11	22	33	37	40	47	49	50	51	52	53	54	56	57
Bordetella_phage_BIP-1	5	22	28	68	96	106	110	127	133	280	334	356	378	398	427	462	494	606
Burkholderia_phage_Bcep1	0	0	0	0	1	2	3	6	8	49	55	63	71	77	83	89	126	139
Burkholderia_phage_Bcep176	5	61	91	117	134	145	172	187	210	515	535	549	563	569	575	589	607	665
Burkholderia_phage_Bcep22	0	0	1	1	6	12	26	94	141	414	457	524	587	619	647	679	703	751
Burkholderia_phage_Bcep43	0	6	12	23	26	30	43	1540	1568	1738	1768	1806	1810	1824	1833	1836	1877	1895
Burkholderia_phage_BcepB1A	0	0	0	0	3	7	11	18	29	231	290	366	399	429	456	505	552	616
Burkholderia_phage_BcepC6B	1	9	16	53	160	244	277	333	365	914	960	1017	1068	1159	2438	2519	2684	2788
Burkholderia_phage_BcepGomr	4	17	20	27	39	55	58	84	121	313	369	393	403	445	459	460	469	478
Burkholderia_phage_BcepIL02	9	39	1035	1078	1140	1166	1200	1346	1378	2371	2653	3054	3421	3718	4054	4351	4496	4754
Burkholderia_phage_BcepMu	27	53	79	134	145	156	167	194	200	223	233	252	263	281	301	324	390	456
Burkholderia_phage_BcepNazgul	0	55	56	71	84	86	94	144	146	207	241	252	265	297	341	383	407	447
Burkholderia_phage_BcepNY3	7	45	1077	1151	1188	1204	1242	1297	1337	1573	1616	1659	1699	1729	1760	1786	1844	1916
Burkholderia_phage_KS10	0	0	1	4	69	72	81	86	99	479	515	547	570	596	636	645	693	720
Burkholderia_phage_KS9	0	8	12	40	91	108	124	150	184	328	347	373	399	428	457	491	519	600
Burkholderia_phage_phi1026b	0	0	0	0	3	25	27	86	91	199	213	217	221	224	227	251	320	368
Burkholderia_phage_phiE125	0	9	10	14	26	39	54	71	87	181	205	213	221	233	245	262	325	368
Chlamydia_phage_3	0	0	0	0	27	28	30	32	35	41	41	41	41	41	41	41	41	41
Chlamydia_phage_Chp1	0	0	0	0	4	8	12	13	14	20	23	26	29	32	35	38	38	38
Chlamydia_phage_PhiCPG1	0	0	0	0	0	0	0	0	0	3	4	5	6	7	8	9	14	64
Clavibacter_phage_CMP1	27	64	1043	1090	1112	1133	1163	1174	1196	1342	1362	1403	1444	1466	1488	1510	1523	1566
Clostridium_phage_39-O	0	4	8	18	70	100	126	247	302	636	737	763	793	808	834	852	867	896
Clostridium_phage_c-st	1	10	23	74	251	352	454	581	677	1544	1658	1749	1838	1984	2289	2348	2613	2830
Clostridium_phage_phi3626	0	0	0	1	12	23	41	52	64	204	271	297	323	372	390	399	415	459
Clostridium_phage_phiC2	2	14	25	46	69	83	100	144	210	491	523	551	579	601	625	656	693	786
Clostridium_phage_phi_CD119	1	15	989	991	1008	1012	1024	1065	1118	1408	1565	4961	5026	5043	5061	5076	5117	5144
Clostridium_phage_phiCD27	4	2659	2681	2698	2749	2789	2833	2913	3009	3532	3566	5270	5328	5366	5401	5436	5543	5630
Clostridium_phage_phiCTP1	0	0	4	64	99	104	112	126	142	273	293	313	341	352	358	364	394	474
Corynebacterium_phage_BFK20	0	2	41	45	51	54	62	110	118	251	261	2192	2229	2240	2265	2303	2338	2456
Corynebacterium_phage_P1201	0	0	2	3	11	20	22	57	77	287	325	365	402	480	540	601	691	718
Cyanophage_PSS2	24	180	200	225	286	320	356	382	418	558	592	615	634	653	672	693	731	819
Cyanophage_Syn5	0	0	0	0	0	0	0	0	2	97	139	234	329	351	373	395	400	427
Deftia_phage_phiW-14	4	14	16	40	75	114	156	247	285	777	937	958	989	1053	1073	1134	1276	1333
Enterobacteria_phage_13a	0	0	0	0	0	0	0	1	1	1	1	1	1	1	1	1	1	1
Enterobacteria_phage_alpha3	0	0	0	0	0	0	0	0	0	0	11	11	11	11	11	11	11	11
Enterobacteria_phage_BA14	0	0	0	0	0	0	2	2	2	8	10	12	14	16	18	20	22	24
Enterobacteria_phage_BP-4795	0	0	0	0	1	1	1	1	1	140	160	183	224	241	273	339	406	487
Enterobacteria_phage_EcoDS1	0	0	2	9	19	29	37	39	51	124	132	143	160	162	163	164	167	170
Enterobacteria_phage_EPS7	3	11	19	32	139	198	250	329	344	659	702	720	738	773	785	802	854	922
Enterobacteria_phage_ES18	0	2	4	8	12	17	27	54	63	96	106	110	114	121	136	141	154	182
Enterobacteria_phage_Felix_01	0	0	0	0	12	12	14	17	23	105	105	105	123	128	130	138	141	153
Enterobacteria_phage_Fels-2	8	17	3965	3977	3987	3992	3996	4001	4001	4038	4104	4121	4139	4148	4169	4198	4329	4425
Enterobacteria_phage_HK022	0	0	1	26	40	53	53	57	59	76	84	85	86	87	88	89	96	109
Enterobacteria_phage_HK620	0	0	0	0	0	0	0	0	3	43	52	66	290	291	303	335	337	343
Enterobacteria_phage_HK97	0	0	0	1	5	13	20	44	46	186	197	217	237	260	283	307	319	366
Enterobacteria_phage_ID18	0	0	0	0	0	0	0	0	0	3	3	3	3	3	3	3	3	3
Enterobacteria_phage_If1	0	0	0	0	0	0	0	0	0	8	11	14	17	20	23	26	50	57
Enterobacteria_phage_Ike	0	0	0	0	0	0	0	0	0	0	0	4	8	10	12	14	18	20
Enterobacteria_phage_IME08	0	0	9	19	69	90	114	183	229	828	1002	1026	1081	1117	1163	1243	1363	1665
Enterobacteria_phage_JK06	0	0	0	0	0	0	0	0	0	14	21	39	57	95	133	174	181	234
Enterobacteria_phage_JS10	0	15	37	89	143	176	196	297	402	1030	1102	1145	1188	1226	1287	1336	1420	1469
Enterobacteria_phage_JS98	0	0	0	0	2	4	6	8	15	38	42	47	52	57	77	110	169	205
Enterobacteria_phage_JSE	10	88	104	144	165	178	198	237	290	722	823	1011	1199	1318	1403	1485	1548	1651
Enterobacteria_phage_K1-5	0	0	0	0	0	0	0	13	16	194	209	214	219	224	232	238	265	272
Enterobacteria_phage_K1E	0	3	6	7	13	19	25	29	34	49	52	57	62	67	72	77	87	113
Enterobacteria_phage_K1F	0	0	0	0	23	31	33	33	33	33	33	33	33	33	33	33	33	33
Enterobacteria_phage_lambda	2	4	6	8	16	24	32	40	81	107	118	127	140	147	155	170	174	177
Enterobacteria_phage_LKA1	5	26	48	61	67	68	74	82	90	228	267	292	319	359	426	473	527	555
Enterobacteria_phage_M13	0	0	0	0	8	16	18	22	23	37	41	43	45	48	51	54	56	60
Enterobacteria_phage_Min27	0	0	0	0	0	0	5	127	153	301	322	328	329	330	332	362	440	444
Enterobacteria_phage_Mu	0	0	0	0	0	0	2	4	19	19	19	19	19	19	19	19	19	19
Enterobacteria_phage_N15	5	37	52	93	130	164	202	382	403	548	552	562	574	579	585	591	604	717
Enterobacteria_phage_N4	15	24	35	43	78	105	128	150	256	463	469	485	495	504	605	619	633	658
Enterobacteria_phage_P1	0	4	8	26	80	87	103	122	149	184	195	221	247	256	265	273	289	311
Enterobacteria_phage_P2	0	0	0	0	0	0	0	2	29	89	112	120	141	145	149	153	160	167
Enterobacteria_phage_P4	0	13	15	17	27	31	35	107	112	168	195	207	207	221	235	249	249	263
Enterobacteria_phage_Phi1	0	8	17	26	127	142	161	162	177	208	214	224	234	244	254	264	274	341
Enterobacteria_phage_phiP27	0	0	0	0	0	0	1	18	29	242	278	286	296	370	414	419	422	426
Enterobacteria_phage_PRD1	0	0	0	0	0	0	0	0	0	4	8	14	20	23	26	29	57	64
Enterobacteria_phage_PsP3	0	4	3947	3957	3975	3977	3994	3998	4000	4043	4050	4059	4068	4073	4078	4083	4091	4105
Enterobacteria_phage_RB14	0	13	18	79	102	117	152	239	276	704	785	851	894	928	985	1037	1181	1283
Enterobacteria_phage_RB16	4	22	39	54	82	129	165	265	313	935	1139	1233	1315	1457	2767	3104	3177	3263
Enterobacteria_phage_RB32	8	33	50	68	162	180	205	240	278	591	630	638	646	658	670	683	724	750
Enterobacteria_phage_RB43	9	12	16	26	137	241	289	356	385	846	937	1341	1775	1848	1913	1944	2028	2190
Enterobacteria_phage_RB49	3	4	11	22	47	53	61	78	94	121	146	157	164	173	197	224	229	232
Enterobacteria_phage_RB51	0	2	4	13	24	32	44	74	82	138	161	178	192	209	226	239	247	267
Enterobacteria_phage_RB69	4	117	130	152	167	182	206	250	274	551	582	599	619	689	742	757	778	841
Enterobacteria_phage_RTP	0	0	2	46	97	107	109	132	135	267	293	296	299	319	320	322	322	322
Enterobacteria_phage_Sf6	0	4	8	14	35	56	67	84	100	168	172	179	186	188	190	192	205	211
Enterobacteria_phage_SfV	0	0	0	0	1	2	3	18	31	85	90	91	92	95	104	178	255	297
Enterobacteria_phage_SP6	0	0	0	0	1	2	3	3	4	6	6	6	6	6	6	6	6	15
Enterobacteria_phage_St-1	0	0	0	0	17	34	35	35	35	64	65	70	74	75	83	114	172	195
Enterobacteria_phage_ST104	0	0	0	7	9	12	16	28	36	166	178	204	230	241	252	264	300	320
Enterobacteria_phage_T1	1	10	11	21	24	33	34	53	62	285	311	2019	2048	2084	2120	2133	2155	2192
Enterobacteria_phage_T3	0	0	0	0	0	0	0	0	0	0	0	0	0	4	6	22	22	22
Enterobacteria_phage_T4	0	0	0	6	11	18	27	68	80	284	324	337	361	374	384	428	440	535
Enterobacteria_phage_T5	4	148	162	194	238	249	260	299	306	528	617	649	684	745	792	868	963	1043
Enterobacteria_phage_TLS	5	7	9	15	25	32	35	39	44	294	340	361	391	423	441	477	555	602
Enterobacteria_phage_WV8	0	12	25	60	72	87	114	200	218	539	729	773	806	857	889	910	927	1007
Enterococcus_phage_EFAP-1	0	2	4	13	22	31	32	35	35	35	35	35	35	35	35	35	35	64
Enterococcus_phage_phiEf11	5	50	61	119	173	201	212	253	276	511	554	566	578	588	598	910	946	1003
Enterococcus_phage_phiEF24C	1	14	27	74	233	325	344	412	494	1276	1445	3189	3341	3405	3865	4011	4138	4248
Enterococcus_phage_phiFL1A	0	1	4	22	57	92	133	138	275	450	481	491	501	550	564	632	646	660
Enterococcus_phage_phiFL2A	0	0	2	2	2	2	2	2	2	14	18	22	26	30	34	38	42	46
Enterococcus_phage_phiFL3A	3	3	3	3	10	17	31	35	46	115	122	145	172	179	408	422	469	524
Enterococcus_phage_phiFL4A	2	4	8	13	13	13	13	20	32	174	185	195	205	215	225	236	246	265
Erwinia_phage_phiEa21-4	0	7	12	22	80	138	150	182	223	261	271	278	285	294	303	312	385	429
Escherichia_phage_D108	1	63	70	81	83	85	87	87	87	87	87	87	87	87	87	94	100	109
Escherichia_phage_phiV10	2	5	8	11	28	45	62	70	75	79	79	79	79	79	79	79	79	79
Escherichia_phage_rv5	7	12	25	61	180	204	225	271	309	611	657	673	689	735	765	791	836	887
Flavobacterium_phage_11b	0	3	10	19	31	38	46	63	88	137	148	153	158	163	168	173	186	212
Geobacillus_phage_GBSV1	0	3	19	19	19	19	19	19	19	43	45	51	57	61	65	69	79	90
Haemophilus_phage_HP1	0	0	0	0	0	0	0	2	3	13	19	19	48	63	69	88	114	143
Haemophilus_phage_HP2	0	0	0	14	39	50	55	83	87	276	299	318	375	388	402	441	484	580
Haloarcula_phage_SH1	0	11	15	34	41	61	72	139	156	518	584	655	732	775	2028	2046	2078	2108
Halomonas_phage_phiHAP-1	3	18	81	100	115	132	138	507	535	628	667	691	728	755	777	828	900	963
Halorubrum_phage_HF2	1	9	17	90	163	210	270	309	416	749	797	821	849	889	918	933	974	998
Iodobacteriophage_phiPLPE	0	2	4	6	18	31	44	60	68	317	356	368	380	414	448	458	472	533
Klebsiella_phage_KP15	2	24	28	30	72	98	114	197	239	704	804	2803	2915	3022	3122	3167	3275	3393
Klebsiella_phage_KP32	0	2	4	4	4	4	4	4	4	4	4	4	4	5	6	7	10	20
Klebsiella_phage_KP34	34	46	56	77	103	129	140	163	194	252	272	316	367	389	407	452	513	612
Klebsiella_phage_phiKO2	0	1	9	17	33	37	40	42	44	1047	1067	1073	1077	1081	1098	1124	1150	1179
Kluyvera_phage_Kvp1	2	13	40	96	124	136	145	158	163	282	310	336	362	386	395	405	411	418
Lactobacillus_phage_A2	8	18	50	115	167	188	208	246	255	330	345	402	455	483	511	540	547	609
Lactobacillus_phage_KC5a	0	0	0	0	85	90	99	116	127	327	351	385	419	427	445	454	463	512
Lactobacillus_phage_Lb338-1	14	43	48	52	62	74	96	123	159	513	583	613	638	668	698	728	757	840
Lactobacillus_phage_Lc-Nu	0	0	2	9	21	27	39	45	47	71	72	73	74	75	76	77	79	92
Lactobacillus_phage_LL-H	2	4	16	42	76	98	112	144	153	437	599	640	655	671	677	716	774	796
Lactobacillus_phage_LP65	2	19	27	77	147	164	181	236	275	455	523	550	577	604	637	676	726	825
Lactobacillus_phage_Lrm1	0	17	34	46	48	49	50	57	59	130	146	159	172	215	222	229	238	244
Lactobacillus_phage_Lv-1	8	27	44	62	93	105	113	144	165	297	327	645	963	985	1007	1030	1048	1099
Lactobacillus_phage_phiAT3	0	0	0	0	0	2	6	6	6	25	44	52	78	129	142	144	158	172
Lactobacillus_phage_phig1e	3	23	43	59	82	101	125	139	170	395	428	459	467	484	490	494	515	530
Lactobacillus_phage_phiJL-1	2	10	14	32	43	55	62	72	93	274	296	336	379	418	443	473	575	580
Lactobacillus_prophage_Lj928	0	0	0	0	0	0	0	4	6	6	6	27	48	62	76	90	97	138
Lactobacillus_prophage_Lj965	5	88	96	105	135	138	144	151	159	251	285	300	354	370	396	417	435	497
Lactobacillus_prophage_phiadh	0	0	0	0	0	0	0	6	10	58	92	117	137	149	159	168	220	248
Lactococcus_phage_1706	0	3	6	11	21	23	42	77	122	460	480	492	504	522	541	553	654	682
Lactococcus_phage_4268	0	0	0	0	0	0	1	5	11	111	117	124	131	140	149	171	258	415
Lactococcus_phage_712	2	2	2	2	2	2	2	2	2	8	10	1661	1663	1666	1669	1674	1678	1684
Lactococcus_phage_asccphi28	0	0	0	0	0	0	0	0	0	22	38	41	44	48	57	91	117	151
Lactococcus_phage_bIBB29	6	6	6	6	6	6	6	6	6	10	11	22	33	43	53	63	74	118
Lactococcus_phage_bIL67	0	0	0	0	0	0	0	0	0	0	0	0	0	0	0	0	0	8
Lactococcus_phage_BK5-T	0	0	0	7	27	29	30	32	36	102	108	112	116	116	116	116	116	116
Lactococcus_phage_c2	0	0	0	0	0	0	0	1	6	21	21	21	21	21	21	21	21	21
Lactococcus_phage_jj50	0	0	0	0	33	36	39	48	58	91	96	102	327	341	359	374	376	433
Lactococcus_phage_KSY1	0	0	0	13	36	47	68	104	144	253	278	302	324	432	457	487	541	565
Lactococcus_phage_P087	2	7	13	21	54	62	79	89	100	397	460	474	488	502	516	537	587	637
Lactococcus_phage_phiLC3	0	23	46	73	96	101	106	112	118	205	243	266	296	416	446	640	999	1061
Lactococcus_phage_Q54	0	0	0	0	0	2	25	27	29	239	269	286	303	343	362	392	439	539
Lactococcus_phage_r1t	0	1	2	4	4	4	5	16	20	110	131	145	158	181	205	220	266	299
Lactococcus_phage_sk1	0	0	0	0	0	12	23	82	83	115	125	131	137	140	143	146	149	156
Lactococcus_phage_TP901-1	0	0	0	0	0	2	2	4	8	38	47	54	64	106	130	136	161	178
Lactococcus_phage_Tuc2009	0	0	0	0	0	0	0	0	0	4	8	14	20	23	26	29	30	36
Lactococcus_phage_ul36	3	8	9	14	36	39	41	45	47	63	74	83	92	112	132	141	147	153
Lactococcus_prophage_bIL285	0	0	0	0	0	1	3	8	9	14	15	20	25	30	35	40	46	46
Lactococcus_prophage_bIL286	0	0	0	0	1	2	3	5	17	56	70	76	82	87	91	97	100	106
Lactococcus_prophage_bIL309	2	6	10	14	18	22	23	27	39	107	120	155	190	195	200	205	216	234
Lactococcus_prophage_bIL311	0	0	0	0	0	0	2	3	4	94	106	108	110	110	110	110	110	116
Lactococcus_prophage_bIL312	8	8	8	28	40	40	40	41	43	46	52	56	58	65	75	85	87	93
Listeria_phage_A006	0	2	4	9	123	200	222	256	276	402	428	451	474	486	502	514	562	585
Listeria_phage_A118	0	0	0	0	5	8	15	58	65	203	210	221	232	246	268	320	332	338
Listeria_phage_A500	17	25	33	33	37	41	45	78	83	180	211	227	243	259	292	315	335	357
Listeria_phage_A511	0	2	9	43	94	115	140	202	332	807	893	987	1049	1122	1173	1196	1248	1321
Listeria_phage_B025	0	4	8	34	56	57	61	64	82	171	173	175	177	179	181	183	185	193
Listeria_phage_B054	0	0	0	0	1	2	4	8	16	188	199	204	209	215	221	228	310	332
Listeria_phage_P35	0	1	2	3	25	35	55	60	73	232	248	256	264	297	341	376	465	549
Listeria_phage_P40	0	0	0	3	25	42	51	102	126	486	519	2732	2759	2776	2789	2798	2815	2849
Listonella_phage_phiHSIC	0	0	0	0	0	0	3	4	9	17	17	17	17	18	19	20	31	52
Mannheimia_phage_phiMHaA1	0	0	0	0	0	0	0	3	29	73	76	87	98	109	120	131	141	160
Methanobacterium_phage_psiM2	0	0	0	0	0	0	0	4	5	28	29	34	39	42	45	49	51	51
Microbacterium_phage_Min1	17	130	151	184	224	267	320	409	446	921	1014	1047	1106	1151	2116	2209	2331	2480
Microcystis_phage_Ma-LMM01	1	40	82	96	105	113	124	142	161	318	368	399	430	499	529	558	589	708
Morganella_phage_MmP1	0	1	2	4	36	53	72	74	74	74	74	74	74	74	74	75	76	76
Mycobacterium_phage_244	0	0	0	0	0	10	18	45	46	76	88	93	111	116	120	121	186	201
Mycobacterium_phage_Adjutor	0	0	0	0	0	0	0	0	0	0	0	0	0	0	0	1	7	13
Mycobacterium_phage_Angel	0	14	24	67	98	127	137	152	200	628	717	771	848	942	993	1053	1119	1152
Mycobacterium_phage_Angelica	33	67	86	134	158	180	202	230	246	358	454	498	550	665	730	760	796	837
Mycobacterium_phage_Ardmore	1	4	7	23	40	54	86	166	184	410	506	544	568	598	680	740	839	976
Mycobacterium_phage_Barnyard	0	3	7	9	12	16	39	97	155	651	698	745	781	795	827	871	938	1038
Mycobacterium_phage_Boomer	120	614	626	665	758	773	794	834	843	967	983	1028	1073	1111	1143	1180	1204	1240
Mycobacterium_phage_BPs	0	0	0	0	0	0	0	0	0	3	4	5	6	9	12	15	21	24
Mycobacterium_phage_Brujita	3	20	34	96	143	183	198	236	274	581	670	732	787	852	909	977	1072	1344
Mycobacterium_phage_Bxb1	1	2	5	8	15	22	24	24	24	73	83	87	91	131	136	141	150	157
Mycobacterium_phage_Bxz1	10	14	15	41	41	41	41	41	41	41	41	43	45	46	47	48	51	60
Mycobacterium_phage_Bxz2	4	9	26	84	118	130	170	225	248	612	667	699	731	771	796	838	939	1069
Mycobacterium_phage_Cali	1	4	6	10	12	13	16	20	30	90	132	136	140	147	154	161	184	252
Mycobacterium_phage_Chah	22	197	360	397	441	478	485	516	530	631	684	959	1261	1308	1351	1425	1483	1590
Mycobacterium_phage_Che12	0	1	6	8	28	63	67	74	76	221	282	286	290	294	298	303	342	353
Mycobacterium_phage_Che8	0	7	17	43	61	75	95	100	110	125	131	149	167	185	203	221	254	284
Mycobacterium_phage_Che9c	10	20	29	58	93	109	128	159	186	289	345	365	393	446	465	501	607	678
Mycobacterium_phage_Che9d	24	31	36	55	81	105	124	176	183	486	536	552	568	574	590	603	709	808
Mycobacterium_phage_Cjw1	0	0	0	0	0	0	0	0	0	13	26	27	28	29	30	31	33	39
Mycobacterium_phage_Cooper	9	24	33	59	111	125	135	165	188	319	425	678	912	933	997	1302	1424	1664
Mycobacterium_phage_Corndog	30	62	98	128	195	226	258	289	330	699	753	793	851	1032	1339	1368	1410	1468
Mycobacterium_phage_CrimD	14	31	44	76	98	129	146	253	261	367	408	434	454	491	522	600	716	834
Mycobacterium_phage_D29	7	29	33	50	107	132	145	178	189	398	425	446	462	508	517	530	613	654
Mycobacterium_phage_DD5	3	16	19	23	40	56	74	96	103	154	214	252	305	327	347	355	374	430
Mycobacterium_phage_ET08	33	58	87	145	203	243	298	499	545	1595	1798	3536	3642	3770	3901	4001	4128	4435
Mycobacterium_phage_Giles	9	22	33	43	75	95	122	208	220	523	578	610	642	692	742	783	826	920
Mycobacterium_phage_Gumball	6	18	24	49	86	108	126	129	149	228	264	284	304	337	368	418	478	547
Mycobacterium_phage_Halo	0	0	0	1	27	27	27	27	27	27	27	27	27	32	35	58	100	149
Mycobacterium_phage_Jasper	0	0	8	9	20	23	24	99	105	209	289	344	384	432	496	534	601	625
Mycobacterium_phage_KBG	27	36	49	69	92	106	112	128	269	339	341	342	343	348	353	358	371	396
Mycobacterium_phage_Kostya	11	17	21	29	33	37	41	79	97	377	424	475	518	580	641	711	787	882
Mycobacterium_phage_L5	0	22	44	46	52	57	69	75	85	289	299	308	315	354	393	404	412	454
Mycobacterium_phage_LeBron	10	24	357	400	449	459	475	484	499	536	583	596	609	642	663	675	735	752
Mycobacterium_phage_Llij	0	0	0	0	0	0	0	0	0	7	28	89	146	158	190	226	318	372
Mycobacterium_phage_Myrna	30	90	141	219	284	341	400	450	518	1443	1603	3398	3555	3706	3859	4034	4230	4530
Mycobacterium_phage_Nigel	14	70	95	139	175	186	215	231	262	647	728	803	875	932	994	1112	1311	1482
Mycobacterium_phage_Omega	13	28	45	193	332	389	461	566	625	1081	1197	1253	1295	1405	1453	1511	1604	1736
Mycobacterium_phage_Orion	0	0	0	0	0	0	5	6	6	11	11	11	11	11	11	11	11	11
Mycobacterium_phage_Pacc40	22	50	73	132	144	166	174	191	210	431	497	527	540	568	583	606	675	764
Mycobacterium_phage_Peaches	29	35	50	71	199	319	338	372	408	710	807	4772	5684	5784	8505	8579	8728	8862
Mycobacterium_phage_PG1	0	0	0	0	0	0	0	0	0	9	10	10	10	10	10	10	13	24
Mycobacterium_phage_Phaedrus	2	5	7	8	23	38	42	46	51	92	126	131	136	184	232	281	300	372
Mycobacterium_phage_Phlyer	10	36	49	87	147	170	204	249	314	698	845	912	966	1031	1103	1150	1218	1290
Mycobacterium_phage_Pipefish	0	14	21	31	35	46	49	62	66	174	190	194	198	198	205	235	270	313
Mycobacterium_phage_PLot	0	0	0	0	0	0	0	0	0	23	23	23	23	23	23	23	23	23
Mycobacterium_phage_Porky	7	23	25	25	25	25	25	25	25	25	29	55	81	82	83	83	88	93
Mycobacterium_phage_Predator	0	4	10	15	31	40	49	54	63	179	202	250	298	321	353	380	463	572
Mycobacterium_phage_Pukovnik	8	8	8	11	16	20	29	35	38	212	245	265	285	334	383	406	466	536
Mycobacterium_phage_Qyrzula	8	28	42	120	187	217	265	328	368	1538	1641	1733	1825	1916	2452	2502	2578	2771
Mycobacterium_phage_Ramsey	11	25	35	61	218	263	302	346	373	527	569	608	647	730	813	866	894	1021
Mycobacterium_phage_Rizal	0	0	1	6	11	16	29	38	41	50	53	55	79	101	104	112	125	131
Mycobacterium_phage_Rosebush	0	1	322	326	326	326	326	326	326	433	435	444	453	460	467	474	476	496
Mycobacterium_phage_Solon	27	66	113	166	223	262	321	361	380	668	729	884	1034	1047	3507	3527	3576	3710
Mycobacterium_phage_Spud	9	164	173	176	188	193	195	195	195	210	221	225	229	233	237	241	242	243
Mycobacterium_phage_TM4	7	18	27	65	111	122	179	321	364	813	909	966	1025	1116	1188	1294	1384	1564
Mycobacterium_phage_Troll4	0	11	22	35	35	35	35	35	35	35	42	49	61	64	68	86	87	107
Mycobacterium_phage_Tweety	0	0	0	0	3	9	14	20	25	54	80	93	106	114	134	142	154	170
Mycobacterium_phage_U2	0	1	2	7	16	20	24	54	87	196	204	220	232	244	259	272	278	292
Mycobacterium_phage_Wildcat	0	0	2	2	3	4	5	8	12	133	149	203	266	301	377	396	437	479
Mycoplasma_phage_MAV1	0	3	6	8	49	52	55	62	70	205	237	245	261	267	279	319	380	395
Mycoplasma_phage_P1	0	0	0	0	8	16	24	35	50	138	145	150	155	160	214	231	281	309
Mycoplasma_phage_phiMFV1	0	4	8	15	15	18	22	41	68	101	110	114	118	122	126	127	128	140
Myxococcus_phage_Mx8	1	13	25	44	77	89	112	150	168	490	598	668	736	790	847	905	970	1129
Natrialba_phage_PhiCh1	0	8	17	27	44	47	51	69	84	171	214	229	244	275	315	348	376	446
Pasteurella_phage_F108	0	0	1	8	13	19	27	70	110	315	324	352	380	395	410	427	440	464
Phage_cdtI	2	10	18	23	28	33	36	47	75	319	395	460	521	548	563	608	668	762
Phage_Gifsy-1	0	0	0	0	0	0	2	11	21	217	257	257	257	260	268	293	312	320
Phage_Gifsy-2	9	30	51	57	67	77	85	162	192	429	445	459	490	543	600	645	719	921
Phage_phiJL001	0	16	17	40	86	128	150	155	161	486	575	2268	2360	2378	2393	2407	2425	2464
Phormidium_phage_Pf-WMP3	0	0	0	0	0	4	13	17	17	17	17	18	19	22	1252	1256	1262	1278
Phormidium_phage_Pf-WMP4	1	6	39	64	65	66	69	71	71	76	88	93	110	115	120	125	141	149
Prochlorococcus_phage_P-SSM4	29	253	263	326	418	482	523	564	635	1058	1178	1272	1376	1470	1598	1686	1744	1928
Propionibacterium_phage_PA6	16	22	28	32	33	35	37	56	100	205	209	244	269	311	319	322	332	350
Pseudoalteromonas_phage_PM2	2	8	14	63	74	76	85	95	105	212	225	239	240	241	242	243	244	252
Pseudomonas_phage_119X	0	0	0	3	15	27	30	46	47	59	61	65	69	73	77	81	83	91
Pseudomonas_phage_14-1	0	0	0	0	0	0	0	1	18	51	88	1756	1798	1828	1858	1889	1908	1923
Pseudomonas_phage_201phi2-1	16	18	20	22	115	139	292	394	445	3593	3648	5373	5485	5573	5667	5760	5994	6256
Pseudomonas_phage_73	0	0	0	0	24	37	48	132	180	692	772	785	798	848	857	864	917	929
Pseudomonas_phage_B3	8	17	27	35	56	80	99	135	151	258	270	278	280	281	282	302	310	329
Pseudomonas_phage_D3	46	198	227	250	369	491	555	570	584	701	738	745	758	834	853	905	972	994
Pseudomonas_phage_D3112	0	0	0	2	5	8	9	14	15	19	41	60	74	101	147	167	187	277
Pseudomonas_phage_DMS3	4	4	4	4	19	36	48	114	151	299	309	323	333	346	353	389	438	486
Pseudomonas_phage_EL	3	5	11	58	151	212	227	254	290	511	560	1216	1589	1614	1631	1646	1686	1724
Pseudomonas_phage_F10	3	15	344	362	388	406	417	458	464	591	624	635	646	664	682	700	728	778
Pseudomonas_phage_F116	17	46	72	84	110	118	123	144	168	517	563	2465	2741	2757	2775	2787	2819	2880
Pseudomonas_phage_F8	0	0	0	0	0	0	0	0	0	0	0	0	0	0	0	0	0	16
Pseudomonas_phage_gh-1	0	0	0	0	10	20	27	33	42	57	60	64	68	77	86	92	103	114
Pseudomonas_phage_LBL3	0	2	4	6	6	6	6	6	6	9	11	15	19	23	27	33	45	60
Pseudomonas_phage_LIT1	17	85	136	154	216	267	287	314	334	2343	2462	2483	2504	2522	2949	2979	3002	3027
Pseudomonas_phage_LKD16	10	38	63	74	87	90	92	110	115	199	230	237	244	251	258	268	334	401
Pseudomonas_phage_LMA2	0	0	0	0	0	1	3	6	27	137	146	154	157	160	163	166	167	207
Pseudomonas_phage_LUZ19	0	0	0	0	0	6	10	49	49	49	49	49	55	59	72	95	139	153
Pseudomonas_phage_LUZ24	13	13	13	66	69	71	73	76	77	88	92	98	104	110	116	122	135	143
Pseudomonas_phage_LUZ7	0	1	2	10	35	45	54	92	118	386	431	477	505	519	528	564	599	624
Pseudomonas_phage_M6	8	36	50	111	171	182	197	218	237	316	338	352	374	406	436	453	462	494
Pseudomonas_phage_MP22	0	0	0	5	21	37	40	42	45	75	94	102	110	117	128	134	188	201
Pseudomonas_phage_MP29	10	26	35	84	103	120	139	166	205	599	622	645	664	695	709	729	738	818
Pseudomonas_phage_MP38	5	9	14	21	43	58	63	111	133	487	539	546	561	584	602	623	682	792
Pseudomonas_phage_PA11	0	0	5	24	32	39	44	56	78	137	152	164	176	188	200	212	223	247
Pseudomonas_phage_PAJU2	0	0	0	0	12	26	32	73	92	155	169	188	207	227	249	277	296	343
Pseudomonas_phage_PaP3	1	2	3	7	22	36	42	92	126	242	270	302	326	354	372	404	445	462
Pseudomonas_phage_PB1	6	6	6	6	6	7	9	22	26	181	237	274	311	336	363	407	501	634
Pseudomonas_phage_Pf1	0	0	0	4	17	24	30	47	48	240	247	264	269	289	304	314	333	396
Pseudomonas_phage_Pf3	0	0	0	0	70	94	98	104	131	194	205	207	207	207	207	207	207	207
Pseudomonas_phage_phi-2	0	4	9	18	33	45	64	69	70	73	73	73	73	73	73	73	73	73
Pseudomonas_phage_phiCTX	51	132	204	337	388	421	444	496	689	1016	1148	1193	1224	1303	1331	1408	1525	1761
Pseudomonas_phage_phikF77	23	54	68	119	166	178	194	211	241	352	358	363	368	374	380	386	410	418
Pseudomonas_phage_phiKMV	0	0	0	0	0	0	0	0	0	0	0	0	0	2	9	32	70	75
Pseudomonas_phage_phiKZ	1	2	5	21	72	107	137	199	278	792	930	994	1072	1152	1226	1334	1473	1628
Pseudomonas_phage_PT2	0	0	2	27	40	55	62	96	138	313	351	380	416	425	451	493	549	629
Pseudomonas_phage_PT5	0	0	0	0	3	7	11	17	19	29	33	33	33	33	33	33	33	33
Pseudomonas_phage_SN	0	0	0	0	3	6	11	20	24	91	226	294	332	373	438	501	579	705
Pseudomonas_phage_YuA	0	7	7	59	79	86	92	118	147	270	304	324	353	386	610	639	737	782
Ralstonia_phage_p12J	0	0	0	35	68	73	98	110	123	135	141	152	163	163	163	163	170	174
Ralstonia_phage_phiRSA1	10	37	63	114	249	335	374	444	511	1105	1174	1205	1236	1277	1318	1362	1394	1480
Ralstonia_phage_RSB1	1	11	21	31	63	98	154	167	183	303	312	322	332	375	397	401	407	435
Ralstonia_phage_RSL1	13	38	63	202	326	371	474	623	686	1629	1792	1900	1974	2044	2117	2214	2318	2846
Ralstonia_phage_RSM1	0	0	0	0	0	0	0	0	5	132	145	519	893	895	897	899	902	903
Ralstonia_phage_RSM3	0	0	0	0	2	7	10	30	37	227	233	239	264	269	284	326	378	378
Ralstonia_phage_RSS1	0	0	0	0	0	0	0	0	0	0	42	46	50	56	62	68	74	74
Rhizobium_phage_16-3	6	14	22	39	67	78	88	111	122	2864	2971	3013	3041	3091	3130	3197	3380	3528
Rhodothermus_phage_RM378	2	21	27	60	109	141	169	217	282	975	1071	1132	1204	1353	2705	2747	2783	2819
Roseobacter_phage_SIO1	0	0	0	0	0	0	0	5	11	173	174	181	188	190	192	194	195	199
Roseophage_DSS3P2	13	28	32	58	71	75	94	198	230	464	500	511	522	533	545	561	588	668
Roseophage_EE36P1	2	9	16	37	56	62	68	85	94	184	220	234	244	306	311	337	381	389
Salmonella_phage_c341	0	0	0	5	17	19	22	28	31	105	107	107	107	107	107	107	108	146
Salmonella_phage_E1	14	128	133	261	300	310	328	362	377	484	517	543	618	642	678	708	722	742
Salmonella_phage_epsilon34	0	0	3	38	55	64	97	144	147	227	231	237	242	246	249	252	263	289
Salmonella_phage_Fels-1	7	37	41	71	94	103	117	155	182	431	465	488	612	634	654	677	720	753
Salmonella_phage_phiSG-JL2	0	0	0	0	0	1	12	28	36	262	321	342	379	398	433	468	538	581
Salmonella_phage_SETP3	2	14	26	113	129	142	159	168	173	205	219	233	247	261	277	292	317	352
Salmonella_phage_ST64B	0	2	4	22	25	27	28	33	48	388	400	425	450	459	468	477	502	545
Shigella_phage_phiSboM-AG3	10	18	22	67	107	149	181	245	285	588	681	817	961	1038	1077	1116	1222	1374
Sinorhizobium_phage_PBC5	11	18	25	83	108	138	158	179	194	334	412	421	430	444	1693	1745	1855	1879
Sodalis_phage_phiSG1	0	0	0	0	0	0	0	2	3	82	113	142	171	202	233	264	278	287
Sodalis_phage_SO-1	0	0	2	11	31	34	45	48	52	219	248	1920	1937	2005	2017	2029	2050	2065
Spiroplasma_phage_1-R8A2B	0	0	0	0	0	1	7	32	35	153	155	159	163	164	165	166	169	176
Spiroplasma_phage_4	0	0	0	0	36	39	43	45	57	161	179	187	195	209	223	237	244	266
Spiroplasma_phage_SVTS2	0	0	0	0	0	0	5	18	38	61	66	72	78	84	90	96	101	136
Sputnik_virophage	4	8	12	49	100	140	144	152	162	252	267	274	281	298	315	332	337	364
Staphylococcus_phage_187	0	20	40	60	64	71	76	79	81	110	110	110	110	110	110	110	110	124
Staphylococcus_phage_2638A	0	2	5	15	40	47	63	102	143	377	396	404	412	420	428	433	441	461
Staphylococcus_phage_29	3	3	3	3	5	7	9	11	12	12	18	24	30	46	62	63	64	81
Staphylococcus_phage_37	5	7	9	15	25	35	42	62	84	279	327	370	413	444	475	507	541	592
Staphylococcus_phage_3A	0	5	10	21	28	37	53	79	82	174	187	195	203	211	219	227	229	232
Staphylococcus_phage_42e	1	10	19	26	52	59	65	68	77	94	98	107	116	123	130	137	148	193
Staphylococcus_phage_47	0	1	3	5	14	23	35	49	60	181	210	218	226	239	252	263	274	299
Staphylococcus_phage_52A	0	0	0	0	0	4	11	15	18	32	46	48	50	57	64	71	72	75
Staphylococcus_phage_55	0	0	0	0	0	0	0	0	0	0	0	0	0	0	0	0	0	15
Staphylococcus_phage_66	0	0	0	0	0	0	16	25	32	46	52	61	70	78	86	94	100	121
Staphylococcus_phage_71	0	0	0	0	16	32	48	48	48	48	48	50	52	54	56	58	78	88
Staphylococcus_phage_77	0	0	0	0	0	1	2	2	6	9	10	11	12	13	14	15	17	21
Staphylococcus_phage_80alpha	0	0	0	0	0	0	0	0	7	49	64	66	68	70	72	74	76	76
Staphylococcus_phage_85	8	22	36	78	85	92	93	101	105	256	265	272	292	310	313	316	317	321
Staphylococcus_phage_88	0	0	0	0	0	0	0	0	0	3	6	6	6	6	6	6	6	6
Staphylococcus_phage_92	0	0	0	0	0	4	6	6	6	12	14	16	18	20	22	24	27	31
Staphylococcus_phage_96	0	0	0	0	6	6	6	6	6	6	6	6	6	6	6	6	6	6
Staphylococcus_phage_CNPH82	0	4	8	13	49	87	123	130	145	202	211	288	365	369	373	377	395	412
Staphylococcus_phage_EW	0	4	9	17	31	41	54	182	189	352	385	409	430	445	2914	2929	2942	2981
Staphylococcus_phage_G1	46	361	439	505	742	789	870	910	957	1663	1851	1963	2075	2176	2277	2378	2626	2730
Staphylococcus_phage_K	0	0	0	0	0	0	0	0	0	0	0	0	0	0	0	0	0	8
Staphylococcus_phage_P954	0	0	0	0	33	40	57	76	92	290	315	343	371	391	411	430	453	517
Staphylococcus_phage_PH15	0	0	0	0	49	62	71	86	123	264	287	1941	1965	1971	1974	1997	2000	2022
Staphylococcus_phage_phiETA2	0	0	0	3	21	23	26	28	34	114	118	131	138	140	142	144	145	153
Staphylococcus_phage_phiETA3	11	193	197	204	227	249	277	325	342	746	792	836	860	871	876	881	886	900
Staphylococcus_phage_phiMR11	0	0	0	8	9	10	15	17	29	38	41	48	55	62	69	76	88	100
Staphylococcus_phage_phiMR25	0	0	0	22	82	124	134	142	176	365	421	442	451	551	582	611	647	669
Staphylococcus_phage_phiNM1	0	0	0	0	0	1	2	4	19	158	167	172	172	172	172	172	172	172
Staphylococcus_phage_phiNM3	0	6	12	19	49	86	124	136	151	255	283	311	435	461	477	502	527	581
Staphylococcus_phage_phiP68	0	0	0	0	2	3	6	7	8	102	102	102	102	102	102	102	102	102
Staphylococcus_phage_phiSLT	0	0	0	0	0	0	0	0	0	0	0	0	27	28	32	33	35	48
Staphylococcus_phage_PT1028	0	0	0	0	3	6	9	13	15	32	40	41	42	43	44	45	46	52
Staphylococcus_phage_ROSA	0	0	0	0	0	0	0	0	0	0	0	0	0	8	16	24	25	25
Staphylococcus_phage_SAP-2	11	37	63	86	126	165	176	221	252	383	422	453	499	519	549	575	589	616
Staphylococcus_phage_SAP-26	0	1	9	14	35	43	56	72	108	308	328	372	411	436	466	505	531	552
Staphylococcus_phage_Twort	1	8	16	25	104	182	279	394	521	1023	1121	1190	1246	1293	1859	1917	1974	2066
Staphylococcus_phage_X2	4	5	7	9	24	32	42	65	94	212	226	234	243	273	328	352	379	434
Staphylococcus_prophage_PVL	0	0	1	4	30	37	51	63	66	298	361	381	389	395	401	426	433	508
Stenotrophomonas_phage_S1	3	3	3	3	4	5	11	18	35	226	247	260	273	283	293	303	332	351
Streptococcus_phage_2972	0	0	0	0	2	3	5	21	22	129	129	129	129	129	129	129	129	129
Streptococcus_phage_5093	4	6	8	35	58	62	64	71	96	233	249	269	287	352	390	457	535	565
Streptococcus_phage_7201	0	1	2	8	10	12	14	32	36	177	200	1856	1897	1901	1916	1951	1957	2082
Streptococcus_phage_858	0	0	0	0	15	21	28	84	86	192	205	210	214	224	229	252	262	288
Streptococcus_phage_Abc2	0	0	0	3	23	40	55	106	116	1825	1854	1867	1880	1892	1904	1916	1925	1950
Streptococcus_phage_ALQ13.2	4	14	24	84	98	112	119	131	148	329	372	378	384	389	394	400	418	460
Streptococcus_phage_C1	7	9	11	14	16	18	20	54	58	64	65	65	65	65	65	65	65	65
Streptococcus_phage_Cp-1	9	44	46	50	52	55	78	98	124	312	331	341	361	501	663	762	809	860
Streptococcus_phage_DT1	9	9	9	9	9	9	9	9	9	15	17	19	21	23	25	27	29	31
Streptococcus_phage_M102	0	0	0	0	0	0	1	6	19	125	125	125	125	125	125	125	126	127
Streptococcus_phage_O1205	1	3	5	6	11	17	25	63	86	172	207	215	223	253	260	268	280	298
Streptococcus_phage_P9	0	0	5	16	38	42	60	94	112	225	237	271	288	306	336	385	463	581
Streptococcus_phage_PH10	8	99	109	119	153	161	164	192	246	630	675	700	728	863	982	1085	1127	1211
Streptococcus_phage_PH15	12	104	116	135	233	243	260	303	357	948	1035	1094	1170	1199	1227	1237	1293	1361
Streptococcus_phage_phi3396	3	39	42	51	65	70	76	95	108	304	333	356	380	412	442	471	500	510
Streptococcus_phage_Sfi11	15	15	15	15	17	19	36	50	60	99	120	136	152	158	164	171	178	207
Streptococcus_phage_Sfi19	117	128	139	153	164	175	179	186	187	207	222	222	222	222	222	222	222	222
Streptococcus_phage_Sfi21	0	0	0	0	6	12	13	26	32	73	77	87	97	97	97	97	117	119
Streptococcus_phage_SM1	0	3	8	31	55	57	59	98	141	290	327	352	377	405	435	467	500	555
Streptococcus_phage_SMP	0	5	10	12	39	44	54	75	83	219	254	273	285	296	307	349	442	533
Streptococcus_prophage_315.1	10	38	46	56	69	79	87	99	174	350	367	2023	2040	2076	2201	2250	2262	2313
Streptococcus_prophage_315.2	0	2	5	12	26	35	45	52	55	96	111	135	159	178	197	219	232	254
Streptococcus_prophage_315.4	0	2	4	6	12	18	24	58	66	180	217	248	279	312	345	378	389	426
Streptococcus_prophage_315.5	0	0	0	0	0	0	0	0	0	26	37	60	80	94	117	162	224	263
Streptococcus_prophage_315.6	6	7	8	11	15	19	23	25	27	43	48	53	58	64	70	76	84	89
Streptococcus_prophage_EJ-1	0	0	0	0	0	0	2	13	45	210	222	231	241	255	264	274	292	322
Streptococcus_prophage_MM1	4	131	140	155	179	191	203	211	219	372	394	421	448	468	488	508	515	543
Streptomyces_phage_mu1/6	22	51	69	133	226	252	274	297	333	713	827	863	901	912	1909	1940	1989	2085
Streptomyces_phage_phiBT1	0	0	1	51	64	77	93	100	105	241	267	291	306	317	328	350	371	462
Streptomyces_phage_phiC31	0	0	0	0	16	24	39	61	66	181	182	193	195	198	215	225	298	372
Streptomyces_phage_phiSASD1	4	11	17	23	35	47	62	108	115	242	291	305	310	316	325	373	436	500
Streptomyces_phage_VWB	18	56	1093	1152	1212	1249	1294	1354	1388	1652	1715	1760	1816	1840	1879	1903	2015	2076
Stx2-converting_phage_1717	1	6	11	15	27	39	49	806	809	855	894	926	947	1032	1066	1086	1112	1173
Stx2_converting_phage_II	0	0	0	1	4	7	10	12	13	13	13	13	13	13	13	13	13	13
Synechococcus_phage_P60	0	0	0	0	0	0	5	13	17	52	65	112	159	166	173	180	195	210
Synechococcus_phage_S-PM2	13	107	134	154	251	328	377	459	530	1033	1151	1206	1277	1426	1494	1550	1664	1798
Synechococcus_phage_S-RSM4	8	343	681	760	820	843	879	935	1010	1373	1507	1566	1623	1760	1830	1863	1961	2143
Synechococcus_phage_syn9	17	50	83	131	177	202	236	334	363	625	733	815	875	934	1002	1118	1173	1304
Thalassomonas_phage_BA3	0	0	2	43	68	89	102	194	222	505	530	572	607	658	1903	1917	1975	2019
Thermus_phage_IN93	7	8	9	12	14	15	16	22	24	50	89	104	123	140	352	357	375	401
Thermus_phage_P23-45	0	0	0	0	0	0	0	1	11	30	48	49	50	54	58	97	101	161
Thermus_phage_P23-77	0	0	1	13	34	35	36	42	62	81	111	126	129	136	138	158	175	193
Thermus_phage_P74-26	3	5	7	12	27	45	59	78	96	204	230	256	282	304	326	351	394	471
Thermus_phage_phiYS40	2	5	10	52	172	248	278	326	403	2659	3377	5751	6486	7222	7937	8724	8816	8937
Vibrio_phage_fs1	0	0	0	0	0	0	0	291	294	315	328	335	342	349	356	363	368	386
Vibrio_phage_kappa	0	9	18	64	66	68	75	78	83	164	191	198	205	214	223	231	281	345
Vibrio_phage_KSF-1phi	0	0	0	0	0	0	0	0	0	0	0	0	0	0	0	0	7	16
Vibrio_phage_KVP40	0	7	13	35	77	112	160	248	345	838	964	2685	2799	2880	3391	3481	3556	3683
Vibrio_phage_N4	0	0	0	0	5	7	7	751	753	877	877	877	877	877	877	877	887	898
Vibrio_phage_Vf12	0	0	0	0	0	0	2	11	23	43	51	56	61	66	71	76	82	86
Vibrio_phage_VfO4K68	0	0	0	0	4	9	13	16	22	22	22	22	22	22	22	22	22	22
Vibrio_phage_VHML	0	0	0	0	0	0	0	0	1	51	80	108	123	144	154	187	239	273
Vibrio_phage_VP2	0	0	0	0	0	0	0	0	0	13	14	17	20	24	28	32	32	32
Vibriophage_VP4	0	0	0	20	21	22	23	23	23	23	23	23	23	23	23	23	23	23
Vibrio_phage_VP5	0	6	8	13	36	41	43	52	56	244	281	306	314	324	344	398	499	560
Vibrio_phage_VP882	16	41	64	106	149	154	170	211	226	331	355	363	366	395	427	430	450	489
Vibrio_phage_VP93	0	0	0	0	0	0	0	25	28	407	453	472	493	530	1050	1086	1121	1135
Vibrio_phage_VpV262	8	13	14	21	36	62	75	80	160	257	270	281	292	342	347	353	361	377
Xanthomonas_phage_OP1	0	0	0	0	0	6	14	47	56	324	326	328	339	358	442	470	475	499
Xanthomonas_phage_OP2	9	21	23	41	53	55	67	86	112	379	390	414	451	479	518	579	621	672
Xanthomonas_phage_phiL7	0	2	4	4	4	4	4	23	31	269	297	297	297	297	297	297	297	297
Xanthomonas_phage_Xop411	0	0	0	11	19	19	28	36	44	355	401	417	441	522	592	628	711	861
Xanthomonas_phage_Xp10	0	2	4	6	15	24	33	41	52	110	114	125	136	148	160	194	236	264
Xanthomonas_phage_Xp15	0	24	1015	1040	1072	1087	1107	1129	1138	1385	1431	1474	1522	1542	1555	1567	1607	1642
Xylella_phage_Xfas53	6	15	24	31	33	35	37	37	37	42	51	56	66	81	101	133	180	235
Yersinia_phage_Berlin	0	0	0	0	2	4	6	9	15	40	40	40	40	47	49	60	69	93
Yersinia_phage_L-413C	0	0	0	4	11	18	20	25	28	48	52	54	56	81	106	109	112	117
Yersinia_phage_phiYeO3-12	0	0	0	0	0	0	0	0	0	0	0	3	6	13	20	27	28	33
Yersinia_phage_PY54	0	5	10	15	22	29	36	45	49	59	64	76	88	103	118	128	144	154
